# Supplementary material for: Consumer Acceptance of Plant-Based Meat Substitutes: A Narrative Review
Source: Foods. 2022 Apr 27;11(9):1274. doi: 10.3390/foods11091274 (PMC9102955; doi:10.3390/foods11091274)
Supplement: Supplementary file 1 [file foods-11-01274-s001.zip]

Archive with 1 entries (1 files):
- foods-1693522-suppl.pdf
